# Supplementary material for: VIRdb: a comprehensive database for interactive analysis of genes/proteins involved in the pathogenesis of vitiligo
Source: PeerJ. 2020 May 21;8:e9119. doi: 10.7717/peerj.9119 (PMC7246032; doi:10.7717/peerj.9119)
Supplement: Supplemental Information 4 — Diffferentially expressed genes for Peri-Lesional Vitiligo [file peerj-08-9119-s004.csv]

Gene_symbol	Status	Chromosome	Map_Location	Description	Type_of_Gene	Gene_Symbol	logFC	P.Value	adj.P.Val	ID
ACYP1	Upregulated	14	14q24.3	acylphosphatase 1	protein-coding	ACYP1	0.885	1.66E-09	4.54E-05	205260_s_at
APLP2	Upregulated	11	11q24.3	amyloid beta precursor like protein 2	protein-coding	APLP2	0.994	3.61E-07	0.00115	208701_at
ARNTL	Upregulated	11	11p15.3	aryl hydrocarbon receptor nuclear translocator like	protein-coding	ARNTL	1.23	8.9E-07	0.00174	209824_s_at
CEBPG	Upregulated	19	19q13.11	CCAAT enhancer binding protein gamma	protein-coding	CEBPG	0.868	5.79E-07	0.00138	225527_at
CEP68	Upregulated	2	2p14	centrosomal protein 68	protein-coding	CEP68	0.733	1.62E-06	0.00259	1559159_at
CLOCK	Upregulated	4	4q12	clock circadian regulator	protein-coding	CLOCK	0.782	7.16E-07	0.00157	225856_at
CPEB2	Upregulated	4	4p15.32	cytoplasmic polyadenylation element binding protein 2	protein-coding	CPEB2	1.05	3.46E-08	0.000236	235479_at
DIP2A	Upregulated	21	21q22.3	disco interacting protein 2 homolog A	protein-coding	DIP2A	0.665	2.19E-07	0.000798	227199_at
HNRNPA3	Upregulated	2	2q31.2	heterogeneous nuclear ribonucleoprotein A3	protein-coding	HNRNPA3	0.633	1.17E-07	0.000568	211931_s_at
HNRNPA3P1	Upregulated	10	10q11.21	heterogeneous nuclear ribonucleoprotein A3 pseudogene 1	pseudo	HNRNPA3P1	0.633	1.17E-07	0.000568	211931_s_at
HNRNPD	Upregulated	4	4q21.22	heterogeneous nuclear ribonucleoprotein D	protein-coding	HNRNPD	0.681	1.6E-06	0.00259	209330_s_at
HTATSF1	Upregulated	X	Xq26.3	HIV-1 Tat specific factor 1	protein-coding	HTATSF1	0.801	1.08E-11	5.91E-07	202602_s_at
JKAMP	Upregulated	14	14q23.1	JNK1/MAPK8 associated membrane protein	protein-coding	JKAMP	0.59	1.84E-07	0.000719	223215_s_at
MAFG	Upregulated	17	17q25.3	MAF bZIP transcription factor G	protein-coding	MAFG	0.697	1.25E-07	0.000568	204970_s_at
MFN2	Upregulated	1	1p36.22	mitofusin 2	protein-coding	MFN2	0.6	4.76E-07	0.00127	201155_s_at
MRPS23	Upregulated	17	17q22	mitochondrial ribosomal protein S23	protein-coding	MRPS23	0.793	2.67E-06	0.00394	223156_at
ORC2	Upregulated	2	2q33.1	origin recognition complex subunit 2	protein-coding	ORC2	0.831	1.28E-08	0.000175	204853_at
PAGR1	Upregulated	16	16p11.2	PAXIP1 associated glutamate rich protein 1	protein-coding	PAGR1	0.995	2.81E-08	0.000219	218300_at
PDPK1	Upregulated	16	16p13.3	3-phosphoinositide dependent protein kinase 1	protein-coding	PDPK1	0.818	4.08E-07	0.00117	221244_s_at
PEX5	Upregulated	12	12p13.31	peroxisomal biogenesis factor 5	protein-coding	PEX5	0.792	3.8E-07	0.00115	203244_at
PRKX	Upregulated	X	Xp22.33	protein kinase X-linked	protein-coding	PRKX	0.872	9.905E-07	0.001845	204061_at | 204060_s_at
PRKY	Upregulated	Y	Yp11.2	protein kinase Y-linked (pseudogene)	pseudo	PRKY	0.9	3.21E-07	0.0011	204060_s_at
SNORD50A	Upregulated	6	6q14.3	small nucleolar RNA, C/D box 50A	snoRNA	SNORD50A	0.6	2.83E-06	0.00407	244669_at
SNORD50B	Upregulated	6	6q14.3	small nucleolar RNA, C/D box 50B	snoRNA	SNORD50B	0.6	2.83E-06	0.00407	244669_at
SRSF5	Upregulated	14	14q24.1	serine and arginine rich splicing factor 5	protein-coding	SRSF5	0.875	1.55E-07	0.000654	210077_s_at
TLE4	Upregulated	9	9q21.31	TLE family member 4, transcriptional corepressor	protein-coding	TLE4	0.826	1.43E-06	0.00252	235765_at
TMEM70	Upregulated	8	8q21.11	transmembrane protein 70	protein-coding	TMEM70	0.749	7.084E-07	0.001348	226083_at | 219449_s_at
TP53	Upregulated	17	17p13.1	tumor protein p53	protein-coding	TP53	0.986	5.33E-09	9.71E-05	211300_s_at
UPRT	Upregulated	X	Xq13.3	uracil phosphoribosyltransferase homolog	protein-coding	UPRT	0.68	1.01E-07	0.000568	226199_at
USP47	Upregulated	11	11p15.3	ubiquitin specific peptidase 47	protein-coding	USP47	0.553	8.39E-07	0.0017	221518_s_at
ZNF436	Upregulated	1	1p36.12	zinc finger protein 436	protein-coding	ZNF436	0.707	1.6E-06	0.00259	226114_at
WNT6	Upregulated	2	2q35	Wnt family member 6	protein-coding	WNT6	-0.996	5.61E-07	0.00138	71933_at
