# Supplementary material for: VIRdb: a comprehensive database for interactive analysis of genes/proteins involved in the pathogenesis of vitiligo
Source: PeerJ. 2020 May 21;8:e9119. doi: 10.7717/peerj.9119 (PMC7246032; doi:10.7717/peerj.9119)
Supplement: Supplemental Information 6 — KEGG enrichment analysis of the union of set of genes across 3 conditions (lesional, non-lesion, peri-lesional) [file peerj-08-9119-s006.csv]

Enrichment FDR	Genes in list	Total genes	Functional Category	Genes
0.000795310405616	4	31	Circadian rhythm	ARNTL NPAS2 BHLHE41 CLOCK
0.003831684512376	5	101	Melanogenesis	DCT EDNRB TYR TYRP1 WNT6
0.008544375758494	3	36	Tyrosine metabolism	DCT TYR TYRP1
0.008544375758494	5	133	Spliceosome	HNRNPA3 SRSF1 SRSF5 RBM17 SRSF9
