# Supplementary material for: VIRdb: a comprehensive database for interactive analysis of genes/proteins involved in the pathogenesis of vitiligo
Source: PeerJ. 2020 May 21;8:e9119. doi: 10.7717/peerj.9119 (PMC7246032; doi:10.7717/peerj.9119)
Supplement: Supplemental Information 7 — GO enrichment analysis of the union of set of genes across 3 conditions (lesional, non-lesion, peri-lesional) [file peerj-08-9119-s007.csv]

Enrichment FDR	Genes in list	Total genes	Functional Category	Genes	GO Term
1.42963987049255E-08	7	23	Melanin metabolic process	TYR DCT TYRP1 OCA2 SLC45A2 PMEL CDH3	Biological Process
1.42963987049255E-08	7	22	Melanin biosynthetic process	TYR DCT TYRP1 OCA2 SLC45A2 PMEL CDH3	Biological Process
5.90986350923174E-08	7	29	Secondary metabolite biosynthetic process	TYR DCT TYRP1 OCA2 SLC45A2 PMEL CDH3	Biological Process
5.42026810231067E-07	8	64	Pigment biosynthetic process	TYR DCT TYRP1 OCA2 SLC45A2 PMEL CDH3 GPR143	Biological Process
5.49771527007273E-07	9	96	Pigmentation	TYR DCT TYRP1 PMEL GPR143 OCA2 EDNRB SLC45A2 CDH3	Biological Process
6.79217944090975E-07	7	44	Phenol-containing compound biosynthetic process	TYR DCT TYRP1 OCA2 SLC45A2 PMEL CDH3	Biological Process
6.8640938517121E-07	7	45	Developmental pigmentation	DCT TYRP1 OCA2 EDNRB SLC45A2 TYR GPR143	Biological Process
1.65359302790307E-06	8	80	Pigment metabolic process	TYR DCT TYRP1 OCA2 SLC45A2 PMEL CDH3 GPR143	Biological Process
1.03093891435999E-05	7	68	Secondary metabolic process	TYR DCT TYRP1 OCA2 SLC45A2 PMEL CDH3	Biological Process
5.55813220777053E-05	3	4	Eye pigment biosynthetic process	TYR GPR143 OCA2	Biological Process
3.72312736559502E-09	6	14	Melanosome membrane	GPR143 OCA2 TYR DCT TYRP1 SLC45A2	Cellular Compartment
3.72312736559502E-09	6	14	Chitosome	GPR143 OCA2 TYR DCT TYRP1 SLC45A2	Cellular Compartment
3.72312736559502E-09	6	14	Pigment granule membrane	GPR143 OCA2 TYR DCT TYRP1 SLC45A2	Cellular Compartment
5.35383379511832E-07	9	118	Melanosome	TYR DCT TYRP1 MLANA PMEL GPR143 OCA2 SLC1A4 SLC45A2	Cellular Compartment
5.35383379511832E-07	9	118	Pigment granule	TYR DCT TYRP1 MLANA PMEL GPR143 OCA2 SLC1A4 SLC45A2	Cellular Compartment
0.00286572281014	2	2	Monophenol monooxygenase activity	TYR TYRP1	Molecular Function
0.00286572281014	2	2	Oxidoreductase activity, acting on paired donors, with incorporation or reduction of molecular oxygen, another compound as one donor, and incorporation of one atom of oxygen	TYR TYRP1	Molecular Function
0.005803250390109	16	1029	Double-stranded DNA binding	MYEF2 ORC2 BHLHE41 HNRNPD KIN ZNF131 ALX1 MAFG GRWD1 ARNTL CLOCK IRF4 TP53 CEBPG ZNF569 NPAS2	Molecular Function
0.005803250390109	15	920	Sequence-specific double-stranded DNA binding	MYEF2 ORC2 BHLHE41 HNRNPD ZNF131 ALX1 MAFG GRWD1 ARNTL CLOCK IRF4 TP53 CEBPG ZNF569 NPAS2	Molecular Function
