# Supplementary material for: VIRdb: a comprehensive database for interactive analysis of genes/proteins involved in the pathogenesis of vitiligo
Source: PeerJ. 2020 May 21;8:e9119. doi: 10.7717/peerj.9119 (PMC7246032; doi:10.7717/peerj.9119)
Supplement: Supplemental Information 8 — 22 Predicted genes via GeneMania plugin of Cytoscape [file peerj-08-9119-s008.csv]

Enrichment FDR	Genes in list	Total genes	Functional Category	Genes	GO Term
0.024116320704423	2	21	Type B pancreatic cell development	ARNTL PDPK1	Biological Process
0.024116320704423	3	152	Regulation of epithelial cell differentiation	MAFG PRKX ARNTL	Biological Process
0.024116320704423	2	26	Glandular epithelial cell development	ARNTL PDPK1	Biological Process
0.024116320704423	2	28	Enteroendocrine cell differentiation	ARNTL PDPK1	Biological Process
0.024116320704423	2	26	Type B pancreatic cell differentiation	ARNTL PDPK1	Biological Process
