# Supplementary material for: VIRdb: a comprehensive database for interactive analysis of genes/proteins involved in the pathogenesis of vitiligo
Source: PeerJ. 2020 May 21;8:e9119. doi: 10.7717/peerj.9119 (PMC7246032; doi:10.7717/peerj.9119)
Supplement: Supplemental Information 9 [file peerj-08-9119-s009.csv]

Enrichment FDR	Genes in list	Total genes	Functional Category	Genes	GO
9.6827266623028E-09	7	23	Melanin metabolic process	TYR DCT TYRP1 OCA2 SLC45A2 PMEL CDH3	Biological Process
9.6827266623028E-09	7	22	Melanin biosynthetic process	TYR DCT TYRP1 OCA2 SLC45A2 PMEL CDH3	Biological Process
4.00822308652226E-08	7	29	Secondary metabolite biosynthetic process	TYR DCT TYRP1 OCA2 SLC45A2 PMEL CDH3	Biological Process
3.39753674209946E-07	9	96	Pigmentation	TYR DCT TYRP1 PMEL GPR143 OCA2 EDNRB SLC45A2 CDH3	Biological Process
3.39753674209946E-07	8	64	Pigment biosynthetic process	TYR DCT TYRP1 OCA2 SLC45A2 PMEL CDH3 GPR143	Biological Process
4.62264457065225E-07	7	44	Phenol-containing compound biosynthetic process	TYR DCT TYRP1 OCA2 SLC45A2 PMEL CDH3	Biological Process
4.67266818770201E-07	7	45	Developmental pigmentation	DCT TYRP1 OCA2 EDNRB SLC45A2 TYR GPR143	Biological Process
1.07512468017312E-06	8	80	Pigment metabolic process	TYR DCT TYRP1 OCA2 SLC45A2 PMEL CDH3 GPR143	Biological Process
7.05538010911802E-06	7	68	Secondary metabolic process	TYR DCT TYRP1 OCA2 SLC45A2 PMEL CDH3	Biological Process
4.63488369240824E-05	3	4	Eye pigment biosynthetic process	TYR GPR143 OCA2	Biological Process
2.65957828633024E-09	6	14	Melanosome membrane	GPR143 OCA2 TYR DCT TYRP1 SLC45A2	Cellular Component
2.65957828633024E-09	6	14	Chitosome	GPR143 OCA2 TYR DCT TYRP1 SLC45A2	Cellular Component
2.65957828633024E-09	6	14	Pigment granule membrane	GPR143 OCA2 TYR DCT TYRP1 SLC45A2	Cellular Component
3.33119093028616E-07	9	118	Melanosome	TYR DCT TYRP1 MLANA PMEL GPR143 OCA2 SLC1A4 SLC45A2	Cellular Component
3.33119093028616E-07	9	118	Pigment granule	TYR DCT TYRP1 MLANA PMEL GPR143 OCA2 SLC1A4 SLC45A2	Cellular Component
0.0025113386391	2	2	Monophenol monooxygenase activity	TYR TYRP1	Molecular Function
0.0025113386391	2	2	Oxidoreductase activity, acting on paired donors, with incorporation or reduction of molecular oxygen, another compound as one donor, and incorporation of one atom of oxygen	TYR TYRP1	Molecular Function
