# Supplementary material for: VIRdb: a comprehensive database for interactive analysis of genes/proteins involved in the pathogenesis of vitiligo
Source: PeerJ. 2020 May 21;8:e9119. doi: 10.7717/peerj.9119 (PMC7246032; doi:10.7717/peerj.9119)
Supplement: Supplemental Information 10 [file peerj-08-9119-s010.csv]

Enrichment FDR	Genes in list	Total genes	Functional Category	Genes
0.00498370099778426	2	12	Messenger ribonucleoprotein complex	CPEB2 HNRNPA3
