# Supplementary material for: VIRdb: a comprehensive database for interactive analysis of genes/proteins involved in the pathogenesis of vitiligo
Source: PeerJ. 2020 May 21;8:e9119. doi: 10.7717/peerj.9119 (PMC7246032; doi:10.7717/peerj.9119)
Supplement: Supplemental Information 11 [file peerj-08-9119-s011.csv]

Enrichment FDR	Genes in list	Total genes	Functional Category	Genes	GO Term
0.001188685288049	3	21	Type B pancreatic cell development	ARNTL CLOCK PDPK1	Biological Process
0.001188685288049	3	26	Glandular epithelial cell development	ARNTL CLOCK PDPK1	Biological Process
0.001188685288049	3	28	Enteroendocrine cell differentiation	ARNTL CLOCK PDPK1	Biological Process
0.001188685288049	3	26	Type B pancreatic cell differentiation	ARNTL CLOCK PDPK1	Biological Process
0.001394751555648	2	4	Oxidative stress-induced premature senescence	ARNTL TP53	Biological Process
0.001832760739315	4	114	Regulation of circadian rhythm	ARNTL CLOCK TP53 HNRNPD	Biological Process
0.002426723171914	2	8	Stress-induced premature senescence	ARNTL TP53	Biological Process
0.002426723171914	2	8	Regulation of type B pancreatic cell development	ARNTL CLOCK	Biological Process
0.002426723171914	2	8	Regulation of glucocorticoid receptor signaling pathway	ARNTL CLOCK	Biological Process
0.002426723171914	2	6	Negative regulation of glucocorticoid receptor signaling pathway	ARNTL CLOCK	Biological Process
0.003930340147971	15	3861	Nucleoplasm	SRSF5 HNRNPD PAGR1 HTATSF1 ORC2 ZNF436 ARNTL CLOCK TP53 CEBPG HNRNPA3 TMEM70 TLE4 USP47 MAFG	Cellular Component
0.003998248198907	2	14	Chromatoid body	ARNTL CLOCK	Cellular Component
0.003998248198907	2	12	Messenger ribonucleoprotein complex	CPEB2 HNRNPA3	Cellular Component
0.004379550541548	16	4966	Nuclear part	ORC2 SRSF5 HTATSF1 HNRNPD PAGR1 TLE4 ZNF436 ARNTL CLOCK TP53 CEBPG HNRNPA3 TMEM70 MRPS23 USP47 MAFG	Cellular Component
0.004379550541548	7	985	Ribonucleoprotein complex	HTATSF1 CPEB2 HNRNPD HNRNPA3 ARNTL CLOCK MRPS23	Cellular Component
0.004440971696295	15	4545	Nuclear lumen	ORC2 SRSF5 HNRNPD PAGR1 HTATSF1 ZNF436 ARNTL CLOCK TP53 CEBPG HNRNPA3 TMEM70 TLE4 USP47 MAFG	Cellular Component
0.003818884482812	3	105	RNA polymerase II distal enhancer sequence-specific DNA binding	ARNTL CLOCK TP53	Molecular Function
0.003818884482812	5	441	DNA-binding transcription activator activity, RNA polymerase II-specific	TP53 CEBPG ARNTL CLOCK MAFG	Molecular Function
0.003818884482812	7	1029	Double-stranded DNA binding	ORC2 HNRNPD MAFG ARNTL CLOCK TP53 CEBPG	Molecular Function
0.003818884482812	4	254	MRNA binding	CPEB2 HNRNPD HNRNPA3 TP53	Molecular Function
0.003818884482812	3	85	MRNA 3 -UTR binding	CPEB2 HNRNPD TP53	Molecular Function
0.003818884482812	6	689	Transcription factor binding	TLE4 PAGR1 CEBPG ARNTL HNRNPD TP53	Molecular Function
0.003818884482812	2	17	MRNA 3 -UTR AU-rich region binding	HNRNPD CPEB2	Molecular Function
0.003818884482812	7	920	Sequence-specific double-stranded DNA binding	ORC2 HNRNPD MAFG ARNTL CLOCK TP53 CEBPG	Molecular Function
0.005485459282092	5	542	RNA polymerase II proximal promoter sequence-specific DNA binding	MAFG ARNTL CLOCK TP53 CEBPG	Molecular Function
0.005485459282092	5	556	Proximal promoter sequence-specific DNA binding	MAFG ARNTL CLOCK TP53 CEBPG	Molecular Function
